# Supplementary material for: Vitamin K as an Endocrine Modulator: Mechanistic Links to Glucose Metabolism and Beyond
Source: Nutrients. 2026 Apr 9;18(8):1183. doi: 10.3390/nu18081183 (PMC13118554; doi:10.3390/nu18081183)
Supplement: Supplementary file 1 [file nutrients-18-01183-s001.zip]

Archive with 1 entries (1 files):
- nutrients-4215524-supplementary.pdf
